# Supplementary material for: Comprehensive map of the regulatory network triggered by MET exon 14 skipping reveals important involvement of the RAS-ERK signaling pathway
Source: Cell Death Dis. 2025 Nov 3;16(1):783. doi: 10.1038/s41419-025-08086-x (PMC12583649; doi:10.1038/s41419-025-08086-x)
Supplement: Supplementary file 8 — Supplementary Table 1 [file 41419_2025_8086_MOESM8_ESM.xlsx]

## Sheet: Sup Table 1
	Supplementary Table 1. Influence of key differentially acting regulators (METex14Del+HGF vs. resting conditions)
	DIR	MeanGroupInfluence	MeanRestInfluence	AdjPval	type
	HMGA2	4.5508	-1.81051	4.17e-04	Over
	ETS1	3.87614	-1.48446	2.84e-03	Over
	SOX9	2.82945	-1.29397	8.17e-03	Over
	CCND1	2.42822	-0.995459	4.81e-02	Over
	FOSL1	2.35463	-1.09991	4.19e-02	Over
	HOXD4	2.346	-0.855096	3.32e-02	Over
	RUNX1	2.15342	-0.891388	9.16e-02	Over
	NR4A1	2.10552	-0.535742	7.66e-03	Over
	SMAD3	1.96992	-0.820479	4.75e-02	Over
	TGFB1	1.94436	-0.81922	1.21e-02	Over
	SALL1	1.91271	-0.652792	2.55e-02	Over
	HOXD3	1.86244	-0.814098	2.02e-02	Over
	MSC	1.83534	-0.627491	7.09e-03	Over
	ZEB1	1.73961	-0.792965	2.78e-02	Over
	WWTR1	1.69197	-0.739545	6.83e-03	Over
	HOXD9	1.68841	-0.802242	1.91e-02	Over
	MYB	1.61284	-0.621683	1.46e-02	Over
	HOXD13	1.54165	-0.619806	4.75e-02	Over
	HOXA4	1.4245	-0.868764	1.11e-02	Over
	MNX1	1.3437	-0.517155	4.19e-02	Over
	ZNF43	1.33169	-0.522523	3.38e-02	Over
	PAX6	1.32685	-0.562364	2.54e-02	Over
	MYT1	1.30891	-0.544069	3.68e-02	Over
	HOXC10	1.24859	-0.447256	3.32e-02	Over
	BNC1	1.21484	-0.505911	1.91e-02	Over
	ZNF257	1.18611	-0.542207	9.98e-03	Over
	ELK3	1.17279	-0.471698	7.31e-01	Over
	MECOM	1.11201	-0.433973	1.16e-02	Over
	S100A8	0.970605	-0.57838	2.13e-02	Over
	GLI3	-0.813983	0.39905	2.76e-02	Under
	CRABP2	-0.950964	0.396232	1.46e-02	Under
	RARG	-1.02304	0.389735	3.94e-02	Under
	MAGEA2	-1.1677	0.399692	8.12e-03	Under
	IRF9	-1.23837	0.502938	9.98e-03	Under
	MAGEA2B	-1.37642	0.631556	3.66e-03	Under
	SP100	-1.4076	0.507852	3.99e-02	Under
	POU6F2	-1.44444	0.513469	7.06e-03	Under
	HSF2	-1.45615	0.673263	1.25e-02	Under
	TEAD3	-1.49501	0.497592	7.06e-03	Under
	FOXF2	-1.59804	0.71946	6.39e-03	Under
	SIX3	-1.60728	0.85177	6.56e-03	Under
	FLI1	-1.6801	0.589311	4.60e-02	Under
	IFI27	-1.75001	0.700801	2.84e-03	Under
	GRHL2	-1.86356	0.703547	2.62e-02	Under
	IRF6	-1.9829	0.947953	1.46e-02	Under
	NOTCH3	-2.00479	0.682381	4.75e-02	Under
	SP110	-2.0192	0.825671	2.02e-02	Under
	HOXD10	-2.05142	0.714435	1.04e-02	Under
	DZIP1	-2.08922	0.759611	2.44e-02	Under
	MAGEA1	-2.12849	1.16276	4.18e-03	Under
	SNAI2	-2.25959	0.903097	6.83e-03	Under
	AJUBA	-2.33482	0.895115	7.06e-03	Under
	TFAP2A	-2.34144	0.812611	5.20e-03	Under
	NKX2-1	-2.72414	0.946728	4.25e-04	Under
	FOXA1	-2.75614	1.00029	7.65e-04	Under
	TRIM29	-2.76054	0.948198	4.17e-04	Under
	EPAS1	-2.8077	1.19548	6.39e-03	Under
	ELF3	-2.96204	1.26278	1.46e-02	Under
	TWIST1	-2.97735	1.13878	2.84e-03	Under
	MYO6	-3.02739	0.871898	1.50e-03	Under
	LOXL2	-3.53114	1.4055	5.28e-03	Under
