# Supplementary material for: Comprehensive map of the regulatory network triggered by MET exon 14 skipping reveals important involvement of the RAS-ERK signaling pathway
Source: Cell Death Dis. 2025 Nov 3;16(1):783. doi: 10.1038/s41419-025-08086-x (PMC12583649; doi:10.1038/s41419-025-08086-x)
Supplement: Supplementary file 9 — Supplementary Table 2 [file 41419_2025_8086_MOESM9_ESM.xlsx]

## Sheet: Sup Table 2
Supplementary Table 2. Genes targeted by ETS1, FOSL1 and SMAD3
Transcription Factor	Regulation	Target Genes
ETS1	actvated	CFLAR, MAP3K14, IFFO1, MRC2, ANLN, CD74, SAMD4A, RIPOR1, LIMA1, DCBLD2, SLC9A7, IFI35, ACSL4, NEDD4, STK10, CD59, FXYD5, ITGA6, CCDC80, GADD45B, LGALS1, APOL1, MYH9, NALCN, NDRG1, SYDE1, CDK6, NAMPT, SERPINE1, DNMBP, DKK1, LGALS3BP, DHX58, SMURF2, PMP22, RAB34, CPZ, KLHL5, WNT5B, SH2B3, GNAI2, GNB4, GBE1, MAPKAPK3, CLIP4, GADD45A, UAP1, GBP1, GDA, OGFRL1, IFIT3, CD274, TNFRSF10B, BICC1, RASSF8, A…
ETS1	repressed	SEMA3F, TMEM176A, KLHL13, ICA1, ABCC8, TTC22, USH1C, SCIN, CACNA2D2, IL20RA, CNTN1, SYT13, PLEKHB1, NLRP2, GRAMD1B, CDH1, FSTL4, ENTPD2, SYNE2, KCNH2, GYG2, PSD, SEZ6, ATP2C2, ABCA7, STAG3, REEP1, ATP11A, DAPP1, ST6GALNAC1, LLGL2, ATP2A3, MAP2, IGSF9, TTC39A, CEACAM6, CHRD, NRCAM, SLC7A8, HOOK2, BAMBI, DSP, CECR2, TRIM9, BMP7, NOL4, SYP, ELMO3, MMP15, TOX3, BMF, SCG3, FZD3, NCALD, TLE6, CAPS, LSR…
FOSL1	activated	CYP26B1, CFLAR, COPZ2, ITGA3, MAP3K14, TNFRSF12A, IL32, FHL1, BIRC3, TMSB10, CAPG, ADAMTS6, CYBA, CTSA, SLC9A7, CA12, FGFR1, SYNJ2, EPB41L2, SLC4A4, CD82, PPP1R15A, ITGA6, CARD10, LGALS1, TSPO, PLTP, CD40, TIMP1, KLHL4, NDRG1, CDK6, CAV2, DKK1, RAB34, SLC15A3, SH2B3, ADTRP, HBEGF, GNAI2, GBE1, GADD45A, F3, NRP2, TNFAIP3, CTNNAL1, IFI27L2, PPP1R3C, PYROXD2, CD274, PDLIM2, NPPB, INHBA, SERPINB6, AT…
FOSL1	repressed	GCLC, SEMA3F, TMEM98, USH1C, ARHGAP44, KDM5D, IL20RA, CNTN1, SYT13, NRXN3, SH3YL1, GPM6B, XK, ATP9A, GYG2, CDK14, LIMCH1, EYA2, ERBB3, KIF26A, REEP1, SPTB, ST6GALNAC2, MGAT4A, FRY, ANO8, ARHGEF10L, PLXNA2, GPC4, MAP2, LAMP3, NEBL, TNS1, SCGN, NID2, PHACTR3, SULT2B1, SLC4A11, CHGB, YPEL3, SEMA6A, ABLIM1, PALMD, CECR2, SEPT3, SYNGR1, CHGA, RIMS4, NOL4, FGF9, PARD6A, HOMER2, SCG3, FZD3, STMN2, NCALD…
SMAD3	activated	CYP26B1, SLC7A2, COPZ2, LAMP2, MRC2, PLAUR, ANLN, CLDN11, MVP, GPRC5A, MAMLD1, CYP24A1, FHL1, SNAPC1, GCLM, VIM, FAS, CD44, TMSB10, VCL, RAB27B, TNC, ADAMTS6, DKK3, LIMA1, CYBA, DCBLD2, BCAT1, CASP8, FAM107B, TNFRSF1A, NAV3, IFI35, ACSL4, FSTL3, LMCD1, ACTN1, SYNJ2, LXN, CD59, PTHLH, PXN, ICAM1, LAMB1, MAP3K20, TGFB2, NRP1, GADD45B, PLEK2, RIN3, PROCR, CD40, CTSZ, ASB9, TIMP1, KLHL4, COTL1, FAH, …
SMAD3	repressed	TMEM176A, LIG3, SPPL2B, ABCC8, PRSS21, PROM1, CACNA2D2, SYT7, ALOX5, NLRP2, PRKCH, CDH1, GPM6B, MCF2L2, SYNE2, FAM168A, KCNH2, PHF21B, PTPRU, CDH3, SEZ6, EYA2, STAG3, SPTB, ASNS, ST6GALNAC2, LNX1, LLGL2, ADAM11, CACNG4, WDR62, RAP1GAP, PPP1R12B, BRINP1, CEACAM1, PAFAH1B3, COL4A4, ERC1, KAT6A, FAM234B, SLCO1A2, NKAIN1, CEACAM6, SULT2B1, SLC4A11, NRCAM, COL9A3, MSH2, CDC7, ARVCF, PRODH, NEFH, KCTD1…
ETS1-FOSL1	actvated	CFLAR, MAP3K14, SLC9A7, ITGA6, LGALS1, NDRG1, CDK6, DKK1, RAB34, SH2B3, GNAI2, GBE1, GADD45A, CD274, FLNC, MAP7D3, RFTN1, XAF1, IL15RA, DYSF, ARHGAP29, IFITM3, EVA1B, SLC25A37, RGS10, UBASH3B, ROBO3, MMP14, GALNT14, GPR176, PXK, TSPAN5, MT1E, TM4SF1, IFFO2, TNFRSF10D, C11orf68, SPHK1, KIRREL1, S100A3, PLXNB3, MICB, KRTAP2-3, LYN
ETS1-FOSL1	repressed	SEMA3F, USH1C, IL20RA, CNTN1, SYT13, GYG2, REEP1, MAP2, CECR2, NOL4, SCG3, FZD3, NCALD, TLE6, CHN2, TMEM176B, DDX25, ADGRD1, HMGCS1, IGFBP2, SGIP1, HSPA2, TSPAN8, PIK3C2B, NTS, CMPK2, FXYD6, STXBP5L, CHRNB2, ELAVL4, TMEM169, NDRG2, CRABP1, RAB26, NPNT, ENHO, PARM1, GTSF1, GPR27, KCNK3, PCSK1, CRYBG2, RIMKLA, MKRN3, NRXN1, IDH2, PCP4, RIPPLY3, SBK1, TMEM198, KCNMB2, CASTOR3, SELENOP, CBSL
ETS1-SMAD3	activated	MRC2, ANLN, LIMA1, DCBLD2, IFI35, ACSL4, CD59, GADD45B, SMURF2, CPZ, KLHL5, GNAI2, CLIP4, UAP1, GBP1, IFIT3, TNFRSF10B, RASSF8, ACOT9, SDC4, TRIP10, ARMCX1, CALU, STARD13, IL6ST, RAB11FIP5, FAM129A, DDX60, IFI44, FRMD6, COL6A1, EFHD2, SH3BGRL3, CYR61, ABL2, NCEH1, LHFPL2, ARHGAP18, SH3KBP1, UGCG, TAGLN, CDC42EP2, RHOC, ZYX, ITGA5, NEXN, CDC42EP3, IFI16, PTX3, ANXA5, EDIL3, GPX8, CGAS, ABCA1, LETM…
ETS1-SMAD3	repressed	TMEM176A, ABCC8, CACNA2D2, NLRP2, CDH1, SYNE2, KCNH2, SEZ6, STAG3, LLGL2, CEACAM6, NRCAM, TRIM9, TOX3, NCALD, CAPS, PTPRZ1, GLCCI1, CPE, SIPA1L2, PRXL2A, POF1B, DLL4, APOE, GADD45G, GCH1, DDC, SYT4, FAM83F, UNC79, BICDL1, CGA, SULF1, TTC6, AK7, CCDC33, RNF165, RGS16, N4BP3, CPLX2, ADGRL3, AKR1C2, RNF144A, MPV17L, BTG2, CELF3, SPTBN4, WNT4, VSNL1, TMEM169, WNK2, AQP3, PHYHIPL, SEC11C, DEGS2, MFSD2…
FOSL1-SMAD3	activated	CYP26B1, COPZ2, FHL1, TMSB10, ADAMTS6, CYBA, SYNJ2, CD40, TIMP1, KLHL4, SLC15A3, HBEGF, GNAI2, IFI27L2, PPP1R3C, SERPINB6, ATXN1, CPA4, C19orf66, FST, OASL, CALHM2, CDH11, COL6A2, TM4SF19, LYPD1, GJA1, ANGPT1, SH3RF2, IL31RA, LARP6, NNMT, CAVIN3, PRNP, SPTLC3, EFEMP2, TUBB6, MXRA7, COL18A1, EVI2B, PLEKHG4, FADS3, GPM6B
FOSL1-SMAD3	repressed	EYA2, SPTB, ST6GALNAC2, SULT2B1, SLC4A11, CHGA, NCALD, SPOCK2, TBC1D30, EYA4, RTKN, PIK3R3, AIF1L, FGD3, TNFRSF19, MAP7, SEMA6D, SLC44A3, CGN, INA, TMEM45B, CACNA1D, TNFRSF14, RADIL, TMEM169, TMEM184A, CLDN3, COL22A1, NRG4, PCP4, ABAT, UTY, KLRG2, DENND1C, FAM19A5, PNMA6A
ETS1-FOSL1-SMAD3	activated	GNAI2
ETS1-FOSL1-SMAD3	repressed	NCALD, TMEM169, PCP4
