# Supplementary material for: Comprehensive map of the regulatory network triggered by MET exon 14 skipping reveals important involvement of the RAS-ERK signaling pathway
Source: Cell Death Dis. 2025 Nov 3;16(1):783. doi: 10.1038/s41419-025-08086-x (PMC12583649; doi:10.1038/s41419-025-08086-x)
Supplement: Supplementary file 10 — Supplementary Table 3 [file 41419_2025_8086_MOESM10_ESM.xlsx]

## Sheet: Sup Table 3
Supplementary Table 3. Gene Ontology Enrichment for the differentially expressed target genes
ONTOLOGY	Description	GeneRatio	BgRatio	pvalue	p.adjust	qvalue	Count
HALLMARKS	EPITHELIAL MESENCHYMAL TRANSITION	0.122426	183/3376	7.64999e-22	3.82499e-20	2.73789e-20	107
	KRAS SIGNALING UP	0.0881007	161/3376	6.89184e-10	1.72296e-08	1.23328e-08	77
	APICAL JUNCTION	0.0823799	159/3376	4.73198e-08	6.58183e-07	4.7112e-07	72
	TNFA SIGNALING VIA NFKB	0.0869565	171/3376	5.26546e-08	6.58183e-07	4.7112e-07	76
	INFLAMMATORY RESPONSE	0.0743707	146/3376	4.78635e-07	4.78635e-06	3.42602e-06	65
	HYPOXIA	0.076659	171/3376	6.30841e-05	0.000525701	0.000376291	67
	IL2 STAT5 SIGNALING	0.0663616	155/3376	0.000800623	0.0044479	0.00318376	58
	ESTROGEN RESPONSE EARLY	0.0732265	177/3376	0.00124003	0.00563651	0.00403456	64
	ESTROGEN RESPONSE LATE	0.0686499	167/3376	0.00208814	0.00870058	0.00622778	60
BIOLOGICAL PROCESS	CELL JUNCTION ORGANIZATION	0.0846948	498/11194	9.52757e-23	4.0616e-19	3.22633e-19	197
	CELL PART MORPHOGENESIS	0.0743766	497/11194	8.33936e-14	3.55507e-11	2.82397e-11	173
	SYNAPTIC SIGNALING	0.0730868	461/11194	3.25985e-16	4.63225e-13	3.67963e-13	170
	REGULATION OF ION TRANSPORT	0.0683577	430/11194	2.38023e-15	2.53673e-12	2.01505e-12	159
	TRANSMEMBRANE RECEPTOR PROTEIN TYROSINE KINASE SIGNALING PATHWAY	0.0674979	434/11194	3.20993e-14	1.88971e-11	1.50109e-11	157
	CELL MORPHOGENESIS INVOLVED IN NEURON DIFFERENTIATION	0.0657782	420/11194	3.54626e-14	1.88971e-11	1.50109e-11	153
	POSITIVE REGULATION OF LOCOMOTION	0.0644884	402/11194	6.33307e-15	5.39957e-12	4.28915e-12	150
	TAXIS	0.0640585	418/11194	5.80549e-13	2.0624e-10	1.63827e-10	149
	BLOOD VESSEL MORPHOGENESIS	0.0631986	428/11194	2.12607e-11	5.03524e-09	3.99975e-09	147
	RESPONSE TO GROWTH FACTOR	0.0631986	468/11194	2.2837e-08	2.56195e-06	2.03509e-06	147
MOLECULAR FUNCTIONS	CALCIUM ION BINDING	0.0779037	453/10453	2.62435e-16	2.1336e-13	1.69616e-13	165
	ION TRANSMEMBRANE TRANSPORTER ACTIVITY	0.0694051	497/10453	2.65479e-07	1.34896e-05	1.0724e-05	147
	CELL ADHESION MOLECULE BINDING	0.0651558	433/10453	4.11155e-09	3.7141e-07	2.95262e-07	138
	STRUCTURAL MOLECULE ACTIVITY	0.0594901	493/10453	0.00205414	0.0203661	0.0161905	126
	INORGANIC MOLECULAR ENTITY TRANSMEMBRANE TRANSPORTER ACTIVITY	0.0566572	413/10453	8.75043e-06	0.000215579	0.00017138	120
	ACTIN BINDING	0.0561851	339/10453	7.29313e-11	1.97644e-08	1.57122e-08	119
	PHOSPHOLIPID BINDING	0.0561851	345/10453	2.57681e-10	4.32188e-08	3.43579e-08	119
	SIGNALING RECEPTOR REGULATOR ACTIVITY	0.0538244	329/10453	4.53466e-10	5.26668e-08	4.18689e-08	114
REACTOME	NERVOUS SYSTEM DEVELOPMENT	0.0878334	452/7427	1.22554e-06	8.71008e-05	7.56517e-05	135
	HEMOSTASIS	0.0871828	440/7427	4.05741e-07	3.36427e-05	2.92205e-05	134
	SIGNALING BY RECEPTOR TYROSINE KINASES	0.0819779	386/7427	1.13982e-08	1.8902e-06	1.64174e-06	126
	RHO GTPASE CYCLE	0.0767729	361/7427	3.13937e-08	3.90459e-06	3.39134e-06	118
	SIGNALING BY GPCR	0.0754717	404/7427	5.07229e-05	0.00157717	0.00136985	116
	EXTRACELLULAR MATRIX ORGANIZATION	0.0683149	236/7427	4.9744e-17	4.94953e-14	4.29893e-14	105
