# Supplementary material for: Comprehensive map of the regulatory network triggered by MET exon 14 skipping reveals important involvement of the RAS-ERK signaling pathway
Source: Cell Death Dis. 2025 Nov 3;16(1):783. doi: 10.1038/s41419-025-08086-x (PMC12583649; doi:10.1038/s41419-025-08086-x)
Supplement: Supplementary file 11 — Supplementary Table 4 [file 41419_2025_8086_MOESM11_ESM.xlsx]

## Sheet: Sup Table 4
	Supplementary Table 4. Mean Influence (MI) of regulators in DMSO, Capmatinib or Trametinib treatment under HGF stimulation conditions
	Regulators	DMSO+HGF		CAPM+HGF		TRAM+HGF			Regulators	DMSO+HGF		CAPM+HGF		TRAM+HGF
		MI	SD	MI	SD	MI	SD			MI	SD	MI	SD	MI	SD
	PPARG	2.42	0.67	1.37	0.37	-2.62	0.45		WWTR1	2.89	0.29	0.23	0.68	-2.29	0.42
	STAT6	-0.7	0.19	0.66	0.99	-0.51	0.2		FOS	1.25	0.56	0.14	0.62	-1.03	0.41
	YAP1	-0.88	0.5	0.68	0.63	-0.17	0.9		ONECUT2	-1.18	0.19	-0.34	0.65	1.09	0.23
	TCF4	-1.87	0.21	-0.64	0.74	2.22	0.36		ISL1	-0.76	0.64	0.21	0.56	0.1	0.14
	TWIST2	0.4	0.32	0.6	1.09	-0.48	0.31		RUNX1	0.01	0.88	0.57	0.9	0.15	0.3
	MAGEA1	-0.49	0.27	0.51	0.4	-1.13	0.59		DLX6	-1.53	0.22	0.26	0.7	1.24	0.39
	MSC	2.84	0.69	-1.93	1.76	-0.07	0.99		HOXD13	0.62	0.26	-0.13	1.25	-0.28	1.18
	AUTS2	-0.88	0.53	0.13	0.34	0.63	0.43		TEAD3	-0.51	0.55	-1.67	2.96	1.04	0.43
	OVOL2	-1.91	0.26	-2.42	0.67	2.5	0.21		TGFB1	2.99	0.27	0.91	0.26	-2.51	0.18
	DACH1	-2.25	0.49	-0.09	0.59	1.55	0.81		AJUBA	-1.56	0.81	-0.46	0.66	0.56	0.37
	SOX2	0.88	0.08	0.08	0.83	-1.48	0.45		MAML3	0.89	0.44	-0.76	0.48	0.07	0.37
	TESC	-0.71	0.66	-2.11	1.7	1.73	2.46		FOSB	0.99	0.3	0.08	0.89	-1.05	0.55
	EGFR	-0.82	0.22	0.16	0.61	0.4	0.41		ZNF512	-1.34	0.48	-0.17	0.6	0.67	0.41
	FHL2	-1.12	0.39	0.08	0.29	0.32	0.3		HES1	0.35	0.49	-1.19	0.33	0.28	0.71
	LMO2	0.83	0.33	-0.19	0.47	-0.3	0.81		MAGEA2	-1.18	0.24	0.05	1.04	1.05	0.54
	NKX2-5	0.6	0.54	0.77	0.37	-0.96	0.8		CLU	-2.32	1.22	-0.85	1.58	1.4	0.43
	PTPN14	0.48	0.25	0.42	0.84	-0.74	0.14		DAB2	0.44	0.48	-0.5	0.68	0.29	0.33
	HES6	-1.44	0.62	-1.42	0.37	2.46	0.49		KLF5	-1.03	0.29	0.38	0.41	-0.09	0.34
	SIX2	1.55	0.22	0.57	0.46	-2.1	0.31		SOX4	-0.44	0.28	0.09	0.94	0	0.22
	ST18	-1.74	0.31	-0.87	0.52	0.92	0.51		CHD7	0.04	0.23	0.39	0.4	-0.2	0.23
	CBX2	-0.69	0.46	-0.05	0.71	1.16	0.54		ELK3	-0.18	0.19	0.38	0.35	-0.07	0.45
	FOSL1	3.18	0.54	-0.46	0.73	-1.78	0.32		HMGA2	7.33	0.78	2.72	0.63	-5.88	0.61
	SMAD3	4.81	0.48	-0.66	0.44	-2.98	0.44		EHF	-0.9	0.3	0.48	1.05	0.42	0.19
	INSM1	-0.46	0.59	-1.41	1.16	0.97	0.31		ELF3	-0.87	0.44	-0.4	1.26	0.29	0.4
	MYB	-0.06	0.78	1.29	0.37	-0.42	0.61		AHR	-0.79	0.38	0.08	0.29	0.01	0.19
	MNX1	2.39	0.3	-0.11	0.77	-0.81	0.11		TLE4	-2.28	3.8	0.49	0.89	-0.06	1.18
	NOTCH2	0.01	0.87	-2.06	1.01	1.82	0.43		ZNF821	-2.43	0.71	0.41	1.06	1.07	0.36
	ETS1	1.93	0.9	-2.64	0.86	0.67	0.67		RELB	-1.89	0.5	1.37	1.28	-0.2	0.44
	FOXO6	0.61	0.23	-0.41	0.96	-0.06	0.39		CAVIN1	-2.2	0.72	-0.38	0.23	1.26	0.62
	PSIP1	-1.81	0.48	-1.15	0.7	1.96	0.24		MECOM	2.83	1.13	-0.22	0.32	-2.45	0.51
	ZNF711	-2.03	0.27	-0.31	1.08	1.98	0.6		APBB1	0.81	0.68	0.11	0.66	-0.95	1.2
	CBFA2T2	-0.85	0.2	-0.25	0.47	0.92	0.42		ENG	1.93	0.58	-1.04	1.15	-1.19	0.53
	KMT5C	-0.81	0.71	-1.7	0.81	1.88	0.51		ZNF93	-0.95	0.48	0.63	0.64	-0.1	1.63
	SETBP1	-1.2	0.35	-1.15	1.4	1.78	0.31		ZEB1	1.5	0.44	-1.29	1.37	-0.1	0.24
	IRF6	-0.96	0.35	-0.06	0.56	0.26	0.41		MITF	0.69	0.39	-0.65	0.07	-0.23	0.24
	OVOL1	0.62	0.51	0.02	0.63	-0.84	0.42		GLI3	-0.72	0.05	-0.9	1.06	0.94	0.29
	PAX5	-1.17	0.58	0.64	1.07	0.32	0.46		POU3F2	-1.25	0.58	-0.48	0.4	1.18	0.31
	ZNF3	-1.29	0.45	-1.61	0.59	2.45	0.69		ZEB2	0.63	0.35	0.21	0.75	-0.78	0.13
	TGFB1I1	0.1	0.28	-1.18	0.81	0.41	0.22		ZIC1	0.14	0.26	1.49	0.79	-0.74	0.48
	ZFP30	-0.5	0.38	1.17	0.48	-0.63	0.76		PAX6	1.77	0.41	-0.17	1.2	-0.95	0.79
	ZNF620	-0.59	0.27	0.03	0.45	0.33	0.11		CASZ1	-1.47	0.65	-0.09	0.3	1.28	0.21
	ZNF853	-0.4	0.14	-0.58	0.47	0.89	0.64		H2AFY2	0.88	0.56	0.96	0.22	-0.83	0.27
	LOXL2	-3.31	0.89	-0.17	0.49	1.57	0.22		ASCL1	0.11	0.27	0.72	0.87	-0.35	0.55
	DLX5	0.03	0.17	1.14	0.55	-1.44	0.35		EGR1	0.71	0.59	1.09	0.66	-0.91	0.55
	ACTL6B	-0.22	0.35	1.24	0.75	0.09	0.27		JUP	1.33	0.21	0	0.72	-1.47	0.35
	MYT1	1.47	0.86	0.05	0.79	-1.12	0.3		FLNA	-0.91	1.1	2.03	3.18	-1.14	1.11
	HOXD10	-1.32	0.62	-0.22	0.62	0.62	0.5		TP73	0.75	0.88	0.56	1	-0.42	0.52
	NR0B1	-0.87	0.34	0.06	0.83	0.73	0.08		BHLHE40	2.29	0.45	0.94	0.31	-2.73	0.31
	SYK	-1.69	0.65	-0.19	1.12	0.99	0.14		TBX1	1.77	0.27	-3.31	2.28	0.29	0.44
	CCND1	4.02	0.71	2	0.61	-3.87	0.55		RUNX2	1.4	0.11	0.44	0.44	-0.98	0.14
	NFKB2	-0.53	0.79	1.31	0.47	-1.37	0.41		SMAD9	0.19	0.37	-0.07	0.38	-0.18	0.7
	FOXA1	-1.43	0.15	0.79	0.49	1.14	0.32		BARX2	-0.84	0.63	0.36	1.49	2.59	2.43
	NKX2-1	-1.39	0.24	0.69	0.27	1.01	0.09		MUC1	-1.37	0.15	-0.63	0.55	1.2	0.24
	LMNA	-0.27	0.34	-0.4	0.97	0.32	0.42		ARHGEF5	-1.83	0.55	0.65	1.2	0.81	0.34
	GRHL2	-0.46	0.27	-0.63	1	-0.08	0.28		RARG	-2.1	0.22	-0.65	0.61	1.32	0.89
	NOTCH3	-0.4	0.55	-0.99	0.64	0.55	0.24		HOXC10	1.01	0.48	-0.6	1.13	-0.6	0.42
	FGFR2	-0.4	0.74	0.72	0.92	-1.39	1.01		HOXC13	-0.19	0.55	-1.03	1.16	1.21	0.58
	TWIST1	-1.65	0.48	-1.2	0.79	1.85	0.52		HOXC6	-0.59	0.67	0.1	0.39	0.54	0.58
	PROX1	0.4	0.29	-0.79	0.27	0.39	0.32		ZNF493	-0.88	0.73	1.85	1.64	-1.01	0.39
	CAMK4	0.69	0.37	0.84	1.16	0.1	0.89		SP100	-0.21	0.68	0.52	1.05	-0.57	0.48
	DLX2	-0.1	0.14	0.19	0.86	-0.14	0.26		FGF2	-2.25	0.49	-0.44	0.89	1.94	0.32
	FOXG1	0.26	0.25	0.2	0.42	-0.46	0.5		HOXD9	0.77	0.36	0.49	0.39	-0.27	0.47
	HOXD11	1.07	0.46	-0.07	0.94	-0.81	0.22		BCOR	0.01	0.29	-0.7	0.22	0.46	0.12
	ZNF397	-1.08	0.25	-0.34	0.48	0.62	0.36		EPAS1	-2.64	0.52	0.64	0.48	0.51	0.48
	NR4A1	2.42	1.02	0.67	0.72	-2.3	2.9		TFAP2A	-1.13	0.48	0.09	0.41	0.2	0.06
	SALL2	-1.13	0.5	0.33	0.36	0.95	0.33		BNC1	0.2	0.17	1.27	0.83	-0.04	0.29
	ZNF775	-0.35	0.21	0.6	0.38	-0.05	0.53		HOXC9	0.35	0.36	0.62	0.76	-0.28	0.66
	MEIS3	-0.45	0.36	0.02	1.59	0.37	0.7		TSHZ1	-1.04	0.27	-1.47	0.34	1.4	0.14
	TBX3	-0.06	0.69	2.85	1.55	-1.12	1.02		IFI27	-1.89	0.08	-0.71	0.62	0.95	0.26
	BEX1	0.55	0.36	0.25	0.91	-0.64	0.49		NPAS2	0.35	0.15	-0.11	0.59	-0.56	0.32
	CDK5R1	0.89	0.33	0.34	0.41	-0.48	0.17		VDR	-0.69	0.39	-0.69	0.28	1.17	0.41
	E2F2	-0.8	0.42	-1.22	0.36	1.23	0.12		SNAI2	-1.98	0.36	0.88	0.46	0.33	0.27
	HOXA4	1.14	0.23	0.07	0.69	-0.18	0.29		ATF7IP2	-1.58	0.13	0.89	1.55	0.51	0.77
	POU4F1	1	0.24	0.65	1	-0.77	0.14		ZNF257	2.34	0.48	1.03	0.55	-2.16	0.32
	ZNF708	0.31	0.67	0.89	0.9	-0.89	0.19		GATA4	0.15	0.37	0.71	0.38	-0.98	0.37
	ZNF135	0.08	0.72	-0.01	1.22	0.17	0.13		SP4	0.18	0.31	0.62	0.53	-1.25	0.43
	ZNF804A	-0.1	0.19	-0.12	0.22	0.16	0.14		TDG	0.98	0.36	1.1	0.52	-1.03	0.3
	MYO6	-0.76	0.54	-0.77	0.67	0.74	0.6		AEBP1	-1.74	1	0	0.45	0.81	1.35
	ZFP3	-1.5	0.37	-2.01	1.01	1.29	0.28		CXXC4	0.67	0.25	1.72	1.36	-1.87	0.58
	HSF2	-1.69	0.39	-1.07	0.95	1.99	0.53		DRAP1	1.52	0.42	-0.44	0.76	-0.97	0.44
	LHX2	0.14	0.25	0.21	0.71	-0.36	0.38		GRHL1	0.11	0.7	-0.65	1.32	-0.07	0.52
	SNCA	-0.17	0.3	-1.95	1.42	1.28	0.5		HOXA10	-0.98	0.5	0.78	0.66	-0.31	0.29
	ZNF704	0.59	0.2	-0.3	0.33	-0.06	0.36		IRAK2	-0.83	0.34	0.23	0.31	0.71	0.33
	ZIK1	-1.27	0.1	-0.62	0.18	0.8	0.17		SP110	-0.66	0.4	0.6	1	0.08	0.88
	FOSL2	1.89	1.15	-1.97	1.46	-0.06	0.4		HOXB3	-0.68	0.65	-0.59	1.05	0.71	0.44
	MYCL	0.92	0.25	0.56	0.25	-1.39	0.25		EGLN3	-0.22	0.44	-0.11	0.32	0.31	0.62
	PRMT6	0.14	0.54	1.8	1.09	-1.21	0.49		EYA1	1.26	0.2	1.02	0.29	-1.13	0.16
	PITX2	-0.97	0.35	-1.62	1.57	2.89	1.32		TGIF2	1.16	0.34	0.21	0.6	-0.61	0.37
	CEBPB	1.18	0.22	0.34	0.92	-1.39	1.27		HNF1B	0.82	0.09	1.18	0.17	-1.18	0.07
	ZNF195	1.66	0.89	2.45	2.46	-2.77	0.46		LOXL3	-0.52	0.14	-0.81	0.55	0.58	0.28
	ESRRG	0.12	0.51	0.66	0.88	-0.5	0.5		POU6F2	-1.6	1.4	0.95	0.81	-1.14	0.93
	IRX2	1.46	0.97	0.58	0.15	-0.63	0.26		ZNF677	-1.24	0.53	-0.36	0.3	2.18	0.53
	IRF9	-1.71	1.24	1.18	1.15	0.25	0.78		TRIM5	-2.32	0.75	0.07	0.3	5.88	6.8
	PHF8	0.39	0.24	-1.13	0.57	1.36	0.25		PBX1	0.99	0.29	0.99	1.79	-1.65	0.56
	CREB3L4	-0.8	0.3	-1.61	0.77	1.04	0.19		SKAP1	-1.09	0.35	0.59	0.91	0.54	1.26
	DZIP1	-0.57	0.44	1.15	0.47	-0.6	0.96		SPDEF	1.07	0.38	-1.33	0.47	0.18	0.42
	NFIX	0.29	0.13	0.47	0.31	-0.14	0.31		TFCP2L1	0.78	0.35	0.94	0.63	-0.76	1.04
	ZNF608	-0.17	0.17	-0.5	0.21	0.71	0.15		ZNF300	-2.2	4.89	-0.29	0.28	0.2	0.23
	DUSP26	0.96	0.21	-0.19	0.44	-0.53	0.55		BASP1	-0.34	0.28	0.68	0.26	-0.12	0.31
	PLCB1	1.79	0.27	1.13	0.67	-2.51	0.46		CRABP2	-1.26	0.43	-1.5	0.21	1.97	0.29
	RBPMS	0.25	0.47	-0.38	0.91	-0.17	0.17		ZFY	-1.32	0.34	-0.09	0.49	0.74	0.12
	ARNT2	-0.76	0.41	-0.01	0.29	0.69	0.56		ZNF667	-0.28	1.26	-0.23	0.62	1.17	1.66
	JUNB	0.02	0.47	0.25	1.93	-0.3	0.32		IKZF2	-1.38	0.4	-1.9	0.5	1.81	0.68
	SOX21	0.07	0.62	0.25	0.1	0.1	0.26		ZNF528	-0.94	0.16	-1.31	0.5	1.23	0.18
	ZFP69B	-0.07	0.3	0.38	0.8	-0.07	0.18		BATF	-0.9	0.15	-1.17	0.86	1.73	0.23
	BARX1	-0.14	0.2	0.07	0.6	-0.32	0.45		RORC	0.35	0.06	0.83	0.48	-0.47	0.12
	DPF1	0.42	0.41	0.18	0.48	-0.2	0.55		ZNF516	-0.31	0.38	-1.43	0.91	0.71	0.39
	CRTC1	-2.03	0.43	-1.5	0.69	1.67	0.37		S100A8	0.73	0.27	0.59	0.9	-0.53	0.39
	LEF1	2.1	0.76	-0.12	0.45	-1.14	0.88		L3MBTL4	-0.81	1.92	1.33	1.15	-1.17	0.7
	CBFA2T3	-2.06	0.71	1.16	1.2	0.7	0.75		EBF4	-0.82	0.29	0.85	0.64	-0.22	0.77
	MSX2	0.06	0.36	-1.24	1.31	0.71	1.3		KLF6	-1.36	0.18	2.09	1.16	0.37	0.37
	CITED1	1.03	0.23	0.06	0.8	-0.93	0.47		NRG1	2.18	0.56	0.26	0.35	-1.4	0.57
	VGLL1	1.99	0.44	0.74	0.89	-1.74	0.89		IRF1	-8.27	14.73	-0.1	0.67	0.97	0.47
	MYT1L	1.06	0.42	-0.51	0.13	-0.32	0.44		SGK1	-1.68	0.26	-1.84	0.53	1.36	0.18
	HOXB7	-0.99	1.18	-0.59	0.17	0.99	0.71		HOXD4	1.19	0.28	-0.44	0.7	-0.86	0.41
	ZBED2	0.08	0.95	-0.94	0.35	1.4	0.71		PID1	0.81	0.23	0.65	0.55	-0.58	0.22
	TFEB	-1.41	0.3	0.01	1.32	1.58	0.75		ETV1	-1.66	0.64	-1.34	0.53	1.44	1.43
	HOXC8	0.66	0.72	0.09	1.97	0.74	1.15		CDKN2B	-1.04	0.41	-0.73	0.37	0.95	0.53
	H3F3A	-0.92	0.25	0.81	0.29	0.01	0.27		ZNF714	-1.06	0.23	-0.28	2.14	0.72	0.32
	BCL9L	0.12	0.64	1.07	0.78	-0.42	0.58		ZNF334	-1.34	0.97	-0.21	0.41	1.03	0.57
	DLX1	-0.72	0.65	-1.29	1.36	0.84	0.58		SOX7	0.34	0.23	-0.85	0.25	0.71	0.18
	FOXP2	-1.4	1	-1.81	1.51	2.07	1.31		NFATC4	-1.13	0.28	-0.54	0.66	1.28	0.38
	GFI1	0.74	0.37	0.63	0.16	-0.85	0.38		TRIM22	-0.16	0.46	0.11	0.7	0.36	0.33
	TSPYL2	-0.78	0.25	1	0.72	-0.07	0.14		ZNF559	-0.76	0.32	-1.79	0.81	1.47	0.36
	PRAME	0.77	0.72	2.16	0.95	-2.62	1.45		HOXB2	0.16	0.94	0.32	0.78	-0.83	0.55
	HOXB8	0.22	0.62	-0.6	1.78	1.12	0.87		FOXF2	-2.52	0.64	1.4	0.41	-1	0.26
	HOXD8	0.15	0.34	2.5	1.47	-0.75	0.5		PARP10	-1.08	0.57	0.64	0.72	-0.26	0.57
	ZNF43	-2.39	1.33	-0.07	0.64	1.28	0.31		RUNX3	-0.53	0.4	0.51	0.98	0.24	0.4
	S100A9	0.57	0.37	-0.29	1.66	0.43	0.6		HEYL	-0.43	1.1	-0.41	0.79	0.79	0.91
	TNKS	0.95	0.22	-0.16	0.75	-1.02	0.69		PHF21A	-1.99	0.89	1.19	0.66	-0.23	0.64
	FOXA2	0.48	0.39	0.2	0.6	-0.37	0.37		MAD2L2	0.15	0.55	0.06	0.9	-0.07	0.37
	TLE2	-0.46	0.38	1.65	0.67	-0.29	0.37		CCDC85B	1.71	0.38	-0.52	0.38	-0.85	0.16
	HOXA9	1.27	0.56	0.54	0.99	-0.56	1.01		ZSCAN18	-1.51	0.79	0.12	0.62	1.35	0.52
	REPIN1	0.54	0.25	-0.69	0.51	-0.06	0.22		ATF5	1.94	0.83	1.88	0.73	-2.25	0.47
	MAGEA2B	-1.57	0.33	-2.27	0.32	2.15	0.43		SOX13	-2.07	0.82	-1.07	1.23	1.37	0.78
	FLI1	-0.24	0.6	-0.3	0.65	0.43	0.86		NMI	1.65	0.34	0.12	0.56	-1.3	0.31
	TFAP2C	-0.99	0.84	1.32	0.83	-0.66	0.25		ZNF439	-2.14	0.5	1.67	0.87	0.4	0.34
	SALL1	1.34	0.19	0.2	0.43	-0.95	0.19		SIM2	0.28	0.31	1.96	1.06	-0.56	0.3
	ETV4	3.01	0.1	1.84	0.66	-2.3	0.18		HOXA7	-0.33	0.45	-1.14	1.04	1.69	1.58
	POU2F2	1.7	0.46	2.62	0.95	-2.82	0.84		ZNF532	-0.73	0.88	0.53	0.46	-0.06	0.8
	ZNF664	0.22	0.27	1.43	1.2	-0.78	0.77		HIPK2	-0.39	0.19	-1.54	0.79	0.86	0.16
	ZSCAN30	0.07	0.5	1.33	0.67	-0.96	0.34		PIR	-0.01	0.41	-0.81	0.32	0.4	0.14
	GLIS3	-0.36	0.19	-0.27	0.22	0.42	0.12		HOXD3	0.27	0.18	-0.05	0.74	0.21	0.27
	HMGA1	0.79	0.62	0.82	1.21	-0.94	0.78		MESP1	0.64	0.27	-0.94	0.28	0.57	0.23
	FOXQ1	1.27	0.67	1.59	1.54	-0.75	0.82		PITX1	0.13	0.79	0.77	0.91	-0.62	0.36
	TBX18	0.3	0.42	-0.32	0.77	0.01	0.35		ZNF513	0.27	0.17	0.92	1.1	-0.17	0.33
	TRIM29	0.93	0.26	0.19	0.85	-1.61	0.88		YBX2	-0.52	0.29	0.81	0.2	-0.56	0.33
	GATA3	0.57	0.6	0.73	0.34	-0.52	0.35		ZNF682	0.1	0.12	-0.52	0.45	0.4	0.29
	JDP2	-2.1	1.31	-3.42	4.79	1.42	1.31		ZNF626	-0.38	1.03	-0.4	1.15	0.21	0.74
	DLX3	-1.74	0.55	1.23	1.17	0.59	0.52		NFE2L3	2.15	0.63	-0.04	1.13	-1.71	1.65
	SIX3	0.85	0.64	-0.68	1.02	0.48	0.51		HOXB3	-0.68	0.65	-0.59	1.05	0.71	0.44
	FRK	0.8	0.67	-1.57	0.79	0.72	0.55		EGLN3	-0.22	0.44	-0.11	0.32	0.31	0.62
	SOX11	0.89	0.4	1.52	0.89	-1.64	0.4		EYA1	1.26	0.2	1.02	0.29	-1.13	0.16
	NR4A2	0.72	1.28	0.51	1.08	-1.86	0.37		TGIF2	1.16	0.34	0.21	0.6	-0.61	0.37
