# Supplementary material for: Comprehensive map of the regulatory network triggered by MET exon 14 skipping reveals important involvement of the RAS-ERK signaling pathway
Source: Cell Death Dis. 2025 Nov 3;16(1):783. doi: 10.1038/s41419-025-08086-x (PMC12583649; doi:10.1038/s41419-025-08086-x)
Supplement: Supplementary file 12 — Supplementary Table 5 [file 41419_2025_8086_MOESM12_ESM.xlsx]

## Sheet: Sup Table 5
Supplementary Table 5. List of products
Products	Vendors	Cat#	Working concentration
Antibodies
MET (Cterminal)	Cell Signaling Technology	3148	1:1000
P-MET (Tyr1234/Tyr1235)	Cell Signaling Technology	3126	1:1000
P-ERK1/2 (Tyr202/Tyr204)	Cell Signaling Technology	9106	1:1000
ETS1 (D808A)	Cell Signaling Technology	14069	1:1000
P-FRA1 (Ser2065)	Cell Signaling Technology	3880	1:1000
SMAD2/3 (D7G7)	Cell Signaling Technology	8685	1:1000
ERK2	Santa Cruz	sc-154	1:1000
FRA1 (C12)	Santa Cruz	sc-28310	1:500
ACTIN (C4)	Santa Cruz	sc-47778	1:200
P-ETS1 (Thr38)	Abcam	ab59179	1:2000
P-SMAD3 (Ser208)	Abcam	ab138659	1:500
anti-mouse	Jackson ImmunoResearch	115-035-146	1:10000
anti-rabbit	Jackson ImmunoResearch	711-035-152	1:10000
Reagents
HGF	Miltenyi Biotec	130-103-437	20ng/ml
U0126	Promega	V1121	10µM
Trametinib	MedChemTronica	HY-10999	1µM
Capmatinib	Selleck Chemicals	S2788	1µM
Osimertinib	Selleck Chemicals	AZD9291	1µM
Matrigel	Corning	354230	0,33mg/ml
Lipofectamine RNAiMax	Thermo Fischer Scientific		50nM final
siRNA
ETS1#1	Thermo Fischer Scientific	VHS40612	25nM (mix ETS1), 8,3nM (Pool)
ETS1#2	Thermo Fischer Scientific	VHS40614	25nM (mix ETS1), 8,3nM (Pool)
FOSL1#1	Thermo Fischer Scientific	HSS188462	25nM (mix FOLS1), 8,3nM (Pool)
FOSL1#2	Thermo Fischer Scientific	s15585	25nM (mix FOLS1), 8,3nM (Pool)
SMAD3#1	Thermo Fischer Scientific	VHS41114	25nM (mix SMAD3), 8,3nM (Pool)
SMAD3#2	Thermo Fischer Scientific	VHS41111	25nM (mix SMAD3), 8,3nM (Pool)
Stealth siRNA negative control LoGC	Thermo Fischer Scientific	12935200	41,5nM(mix CTL)
Silencer® Select Negative Control #1	Thermo Fischer Scientific	#4390843	8,3nM (mix CTL)
