# Supplementary material for: Comprehensive map of the regulatory network triggered by MET exon 14 skipping reveals important involvement of the RAS-ERK signaling pathway
Source: Cell Death Dis. 2025 Nov 3;16(1):783. doi: 10.1038/s41419-025-08086-x (PMC12583649; doi:10.1038/s41419-025-08086-x)
Supplement: Supplementary file 13 — Supplementary Table 6 [file 41419_2025_8086_MOESM13_ESM.xlsx]

## Sheet: Sup Table 6
	Supplementary Table 6. Primers sequences used for qPCR
	Gene	Forward Primer	Reverse Primer
	B2m	GCTGGCGGGCATTCCTGAAG	TGCTGGATGACGTGAGTAAACCTG
	ETS1	AGTCGATCTGGAGCTTTTCCC	AGTCCCGAACATGGGTTTCT
	FOSL1	GGCGGAGACTGACAAACTGG	TTGGCTCCTTCCGGGATTTT
	SMAD3	GATCCCACCAGGATGCAACC	CTTTGACGAAGCTCATGCGG
	HMGA2	TTCATGCCATATGCCCCATCC	TTCTTGGAGCTGGTTCTTGGT
	CCND1	TGCTGCTATTGGAGGATCAGTT	TGTGAAACAGCAACCTTTTTGGA
	RUNX1	CCCGGAGGGAAACTGTGAAT	CGAGTTGCATCCCTCCTCTC
	MMP1	GTTCAGGGACAGAATGTGCTA	CTGCAGTTGAACCAGCTATTAG
	VIM	ACGAAACTTCTCAGCATCACG	TTGCGCTCCTGAAAAACTGC
	KRTAP2-3	CTGGCCCTCTCTGACAATCTT	TGATGAGTCAGTGGGACAGAG
	NGEF	CCCTGATGGGCTGGATGTAA	CGATACAAGATGCAGTGACCA
	NOG	ACCAGTTCCACCACCCTCTA	ACTGGGACCGTATATACACACA
	SERPINE2	AGAAACCATGCAAAGCAACG	ACTTGCATCGAGTCTGTTCCT
	LETM2	CCATTGTCACCCCACTCAACT	TCCAAGCCATAGGAGACAGGT
	SH2D5	ATCCCTCCAGCCAGCATAGA	GTGGCGCAGATTGGAACAAA
	TSPAN5	GTATGAAAGTCGTTGCGCCG	TCCAAGGTGTGGTGAAGAGC
	G0S2	CCACAAGCATCCACCAAAGG	ATCCTTCCTCCCTAGTGCAA
	ADAM19	TCTAGACCTGTCCAAGGGGC	GGCCAGACATGCTTCTTCAG
	RAC2	CGGTGAAATACCTGGAGTGCT	TGCCATCAGGCTTTGGGTG
	CAVIN3	GGAGCGAATCCTACATCCACC	TTATTGATGGTGAGCGCAAGC
	COL13A1	TTGTGTCCTGGTGCCAAAGG	TCTTAGACACACCTAGCTTAGCA
	ARHGAP22	CTTTTGGGACCCCACACACT	GGCTAAGCGCTACTCTTGGT
	THBD	CACACAGGGTCTGCAAGGTC	AGCAAGGATTTTGCCTGTGTT
	ABCA1	CCAAAGAGCCATGTGTCATGT	ACATTCTAAGGGGGATGCAACA
	DCBLD2	TGGGAGAGAGAGTTCGCATCA	TTCCACTCATGAACAGCAATGTG
	PTX3	CATGCCAGTTGGGAAGGTCTG	CTGAAAGCACCATGGCATAAAGT
	CHGB	CTACGGTGAGGAAGGAGCCC	AAAATGGCTGCTCTTCCACTG
	SERPINA1	CTCCCCTCTTCATGGGAAAAGT	GGACCAGCTCAACCCTTCTTT
